# Supplementary material for: A new mouse model of typhoid fever using Salmonella enterica serovar Paratyphi C as a surrogate pathogen
Source: mBio. 2026 Jan 16;17(2):e03622-25. doi: 10.1128/mbio.03622-25 (PMC12892999; doi:10.1128/mbio.03622-25)
Supplement: Raw Data — for figures. [file mbio.03622-25-s0002.xlsx]

## Sheet: Fig. 1A
	Experiment: C57BL/6 mice were inoculated intraperitoneally with 2 × 10^4 CFU of S. Typhi Ty2, S. Typhimurium ATCC 14028, or S. Paratyphi C ATCC 13428. Bacterial colonization in the liver was quantified at 2, 4, 7, and 14 days post-infection.
	Log10 CFU/g tissue in liver: female mice
	2 days post infection
	S. Typhi Ty2 (n=4)	S. Typhimurium ATCC 14028 (n=5)	S. Paratyphi C ATCC 13428 (n=5)
	1.69897	4.58209	3.10513
	1.69897	4.33175	3.33339
	1.69897	1.75449	4.22578
	1.69897	1.84164	2.83064
		5.6084	3.23701
	4 days post infection
	S. Typhi Ty2 (n=4)	S. Typhimurium ATCC 14028 (n=8)	S. Paratyphi C ATCC 13428 (n=9)
	4.46489	7.83727	4.23071
	4.2058	8.44883	3.8911
	3.98494	7.70969	4.23824
	3.48812	4.93801	4.48667
		8.60435	4.2656
		6.80502	2.90502
		8.5891	4.8991
		8.55333	3.8215
			4.42559
	7 days post infection
	S. Typhi Ty2 (n=4)	S. Typhimurium ATCC 14028 (n=4)	S. Paratyphi C ATCC 13428 (n=9)
	1.6968	nd*	4.50475
	2.22185	*All mice died before 7dpi.	4.45346
	1.6517		5.1898
	1.66555		5.39975
			5.53958
			5.54481
			4.33794
			4.50002
			5.15313
	14 days post infection
	S. Typhi Ty2 (n=4)	S. Typhimurium ATCC 14028 (n=4)	S. Paratyphi C ATCC 13428 (n=8)
	1.56067	nd	4.76571
	2.01323		4.54586
	1.46852		4.83665
	1.7122		3.78164
			3.75834
			4.42276
			4.59527
			3.8658

## Sheet: Fig. 1B
	Experiment: C57BL/6 mice were inoculated intraperitoneally with 2 × 10^4 CFU of S. Typhi Ty2, S. Typhimurium ATCC 14028, or S. Paratyphi C ATCC 13428. Bacterial colonization in the spleen was quantified at 2, 4, 7, and 14 days post-infection.
	Log10 CFU/g tissue in spleen: female mice
	2 days post infection
	S. Typhi Ty2 (n=4)	S. Typhimurium ATCC 14028 (n=5)	S. Paratyphi C ATCC 13428 (n=5)
	2.22185	5.70393	3.47712
	2.22185	5.44347	3.5006
	2.22185	2.67778	4.84321
	2.69897	2.20066	3.51663
		6.27233	3.53462
	4 days post infection
	S. Typhi Ty2 (n=4)	S. Typhimurium ATCC 14028 (n=8)	S. Paratyphi C ATCC 13428 (n=9)
	3.88349	8.77713	5.76264
	2.63827	8.93412	4.88114
	4.52288	8.70249	5.05988
	2.18046	6.16021	5.27854
		9.06853	5.05479
		8.29435	2.45593
		9.2521	5.81467
		9.30352	4.94612
			5.50084
	7 days post infection
	S. Typhi Ty2 (n=4)	S. Typhimurium ATCC 14028 (n=4)	S. Paratyphi C ATCC 13428 (n=9)
	2.22185	nd*	5.01016
	2.17393	*All mice died before 7dpi.	5.01968
	2.67778		5.91747
	2.08619		5.98011
			5.85701
			6.20372
			5.15346
			5.39184
			5.83443
	14 days post infection
	S. Typhi Ty2 (n=4)	S. Typhimurium ATCC 14028 (n=4)	S. Paratyphi C ATCC 13428 (n=8)
	2.18709	nd	5.47968
	2.10237		5.23307
	2.14874		5.52678
	2.17393		4.58803
			4.46144
			6.71902
			5.25527
			4.60463

## Sheet: Fig. 1C
	Experiment: C57BL/6 mice were inoculated intraperitoneally with 2 × 10^4 CFU of S. Paratyphi C ATCC 13428. Bacterial colonization in the spleen and liver was quantified at 2, 7, 14, 21 and 28 days post-infection.
	Log10 CFU/g tissue in spleen: female mice
	S. Paratyphi C ATCC 13428
	2 days post infection	7 days post infection	14 days post infection	21 days post infection	28 days post infection
	n=5	n=9	n=8	n=6	n=4
	3.47712	5.01016	5.47968	4.18631	2.63827
	3.5006	5.01968	5.23307	3.61354	1.86012
	4.84321	5.91747	5.52678	3.46113	1.9393
	3.51663	5.98011	4.58803	3.701	3.10211
	3.53462	5.85701	4.46144	4.14031
		6.20372	6.71902	3.55764
		5.15346	5.25527
		5.39184	4.60463
		5.83443
	Log10 CFU/g tissue in liver: female mice
	2 days post infection	7 days post infection	14 days post infection	21 days post infection	28 days post infection
	n=5	n=9	n=8	n=6	n=4
	3.10513	4.50475	4.76571	3.809	1.38722
	3.33339	4.45346	4.54586	3.65028	1.44612
	4.22578	5.1898	4.83665	2.36856	1.53462
	2.83064	5.39975	3.78164	3.04576	2.0655
	3.23701	5.53958	3.75834	3.59504
		5.54481	4.42276	2.72379
		4.33794	4.59527
		4.50002	3.8658
		5.15313

## Sheet: Fig. 1E
	Experiment: C57BL/6 mice were inoculated intraperitoneally with 2 × 10^4 CFU of S. Typhi Ty2, S. Typhimurium ATCC 14028, or S. Paratyphi C ATCC 13428. Spleens were collected at 4, 7, and 14 days post-infection, and spleen size was quantified by measuring spleen weight
	Spleen size: female mice
	S. Typhi Ty2
	4 days post infection	7 days post infection	14 days post infection
	n=4	n=4	n=4
	51	60	65
	23	67	79
	48	63	71
	66	82	67
	S. Typhimurium ATCC 14028
	4 days post infection	7 days post infection	14 days post infection
	n=3	n=3	n=3
	131	nd*	nd*
	122	*All mice died before 7dpi
	87
	S. Paratyphi C ATCC 13428
	4 days post infection	7 days post infection	14 days post infection
	n=4	n=4	n=4
	35	269	235
	95	302	568
	60	215	550
	95	265	589

## Sheet: Fig. 1F
	Experiment: C57BL/6 mice were inoculated intragastrically with 2 × 10^9 CFU of S. Typhi Ty2, S. Typhimurium ATCC 14028, or S. Paratyphi C ATCC 13428. Bacterial colonization in the cecal contents was quantified at 3, 7, and 14 days post-infection.
	Log10 CFU/g tissue in cecal content: female mice
	S. Typhi Ty2
	3 days post infection	7 days post infection	14 days post infection
	n=4	n=4	n=4
	2.11919	2.27984	2.11919
	2.29671	2.57675	1.8911
	2.06048	2.1707	2.15181
	2.34199	2.21467	2.10237
	S. Typhimurium ATCC 14028
	3 days post infection	7 days post infection	14 days post infection
	n=4	n=4	n=4
	5.16021	nd*	nd
	5.73191	*All mice died before 7dpi
	7.70144
	4.84295
	S. Paratyphi C ATCC 13428
	3 days post infection	7 days post infection	14 days post infection
	n=4	n=4	n=4
	2.33724	2.70627	3.07425
	2.24413	2.52288	5.10322
	2.33255	2.14569	2.60555
	2.78252	4.31326	2.54136

## Sheet: Fig. 1G
	Experiment: C57BL/6 mice were inoculated intragastrically with 2 × 10^9 CFU of S. Typhi Ty2, S. Typhimurium ATCC 14028, or S. Paratyphi C ATCC 13428. Bacterial colonization in the liver was quantified at 3, 7, and 14 days post-infection.
	Log10 CFU/g tissue in liver: female mice
	S. Typhi Ty2
	3 days post infection	7 days post infection	14 days post infection
	n=4	n=4	n=4
	2.02	1.61083	1.55596
	1.82102	1.77728	1.52288
	1.58336	1.65561	1.74232
	1.73755	1.51428	1.49214
	S. Typhimurium ATCC 14028
	3 days post infection	7 days post infection	14 days post infection
	n=4	n=4	n=4
	4.92639	nd*	nd
	5.4249	*All mice died before 7dpi
	6.25964
	3.91568
	S. Paratyphi C ATCC 13428
	3 days post infection	7 days post infection	14 days post infection
	n=4	n=4	n=4
	1.54363	4.38553	2.96888
	1.89963	1.68194	4.02401
	3.45913	1.39794	2.70382
	3.78528	5.09031	2.74693

## Sheet: Fig. 1H
	Experiment: C57BL/6 mice were inoculated intragastrically with 2 × 10^9 CFU of S. Typhi Ty2, S. Typhimurium ATCC 14028, or S. Paratyphi C ATCC 13428. Bacterial colonization in the spleen was quantified at 3, 7, and 14 days post-infection.
	Log10 CFU/g tissue in spleen: female mice
	S. Typhi Ty2
	3 days post infection	7 days post infection	14 days post infection
	n=4	n=4	n=4
	2.09691	2.07058	2.14267
	2.12494	2.72125	2.02228
	2.04576	2.05061	2.20066
	2.14267	2.04576	2.03152
	S. Typhimurium ATCC 14028
	3 days post infection	7 days post infection	14 days post infection
	n=4	n=4	n=4
	5.93053	nd*	nd
	6.2372	*All mice died before 7dpi
	7.09691
	4.62234
	S. Paratyphi C ATCC 13428
	3 days post infection	7 days post infection	14 days post infection
	n=4	n=4	n=4
	1.97469	5.18123	3.60455
	2.0655	2.04096	4.8046
	3.63358	3.5573	3.41948
	2.25181	5.81926	4.03251

## Sheet: Fig. 2E
	Experiment: Neutrophils were isolated from murine blood and infected with S. Typhi Ty2, S. Paratyphi C (SPC) ATCC 13428, SPC fepE, or SPC fepE tviB-vexE at an MOI of 10. ROS production was monitored by chemiluminescence for 2 hours, with measurements taken every two minutes. Salmonella was opsonized with normal murine serum. Neutrophils were collected from different mice (n = 5) and each sample w…
	Time	Mock										S. Typhi Ty2										S. Paratyphi C 13428 wild-type										S. Paratyphi C 13428 fepE										S. Paratyphi C 13428 fepE tviB-vexE
	0	-79	199.2	83.9	319.5	-1616	-1050	90.6	200.4	-3110	-4316	1365.2	983.4	378.3	-52.5	-1572	-1423	257	393	-1769	-1500	1427.3	2469	119	269.8	-1297	-1727	26	-900.2	-3228	-3227	36.6	609.1	198.7	253.2	-1616	-1284	-268.3	-309.8	-2435	-2811	856.2	461.6	37.9	328.9	-1793	-1666	302.7	-45.7
	2	-7.1	-158.5	-502	-338.6	-2038.4	-1876.5	-126.1	1.2	-3808.2	-5121.7	1191.2	552.4	88.9	-342.8	-1332	-1241	52	437	-2111	-1579	970.3	1291	-41	-61.5	-1901	-1972.1	-69	-468	-3875.4	-3572	-199.6	306.3	-336.6	-26.4	-2029.8	-1529	-150.8	-574.1	-2958.9	-3444.3	-281.6	318.2	71.6	-31.5	-2158	-1744	-169.7	-110.8
	4	51.5	-197.2	-505.8	-345.1	-2203.6	-1748.2	-472.6	-274.4	-3957	-5216.9	1461.2	805.4	204.3	12.1	-1355	-1463	467	887	-1322	-1152	975.3	1394	-48	-210.5	-1608	-1650	584	-383	-3533	-3338.3	-235.2	510.9	-201.6	-232.7	-2041.2	-1831.4	-22	-530.3	-3008.1	-3654.8	-142	314.4	22.3	-105.3	-2122	-1913	697.7	162.8
	6	-205.5	-191.3	-413.2	-489.5	-2190.9	-1624.2	175.3	25.7	-3715.8	-5116.9	1750.2	1608.4	633.3	22.9	-444	-1045	896	992	-971	-403	1690.3	2023	-174	236.8	-1000	-1125	990	278	-3020	-2762	113.6	822.1	-500.1	5.4	-1769	-1595	119	-101	-2734	-3274.1	630.2	1022.6	492.7	589.3	-1642	-1044	1182.7	1006.8
	8	31.2	-16.6	-537.5	-375	-1764	-1402	4.8	-28.3	-3734.3	-4980.1	2010.2	1519.4	794.3	177.5	21	-76	1042	1134	-327	-200	2515.3	2981	455	688.8	-26	-244	1781	1919	-2355	-2195	622.6	1546.1	-322	16.4	-873	-840	667	306	-2370	-2486	2031.2	1702.6	832.7	660.3	-674	-149	2002.7	2784.8
	10	371.9	133.4	-353.8	-494.3	-1459	-1347	83.4	297.1	-3699.3	-5110.5	2730.2	2970.4	987.3	658.2	196	921	1364	2053	455	819	4933.3	4199	974	982.8	806	784	2993	2330	-710	-816	1177.6	1828.1	399.7	2.4	-599	-19	1591	862	-1852	-2445	4013.2	3150.6	1264.7	1432.3	774	1241	4062.7	3401.8
	12	273.8	220.3	-311.8	-279.2	-762	-914	476.3	446.1	-3594.8	-4494	3177.2	3195.4	1463.3	701.2	1571	1514	2693	2536	2021	1558	4803.3	5607	1293	2150.8	2502	1897	4557	3908	272	242	2014.6	3226.1	623.7	734.4	753	558	2412	2023	-1444	-1318	4832.2	3735.6	2900.7	2182.3	2054	3592	5758.7	4897.8
	14	360	589	-364.5	-467.6	-411	-614	666.3	1231.1	-3037	-4616	3705.2	3853.4	1701.3	1409.2	1936	2030	3713	2737	2580	2959	6180.3	6505	2061	2515.8	4609	3797	7290	4979	1236	468	2998.6	3936.1	1398.7	1621.4	2269	1621	2798	2765	-889	-750	8072.2	5072.6	3899.7	3651.3	4404	5124	7196.7	7751.8
	16	386.5	543	-430.3	-302.5	-89	-530	1069.3	862.1	-3187	-4555	4095.2	4316.4	2659.3	1846.2	3315	2365	3427	3847	3209	3863	6326.3	7502	2772	3918.8	6377	4796	7661	6986	2009	1684	3579.6	5415.1	1643.7	1879.4	2544	2880	3766	3646	-135	308	7764.2	5988.6	6009.7	3732.3	6081	7776	8552.7	9151.8
	18	468.5	470	-383.1	-221.9	59	-8	1180.3	1239.1	-2935	-4416	5131.2	5249.4	3092.3	2885.2	4288	3277	4652	3985	4822	4629	8288.3	8683	3735	4259.8	7336	6743	9877	7654	2851	3335	3887.6	5515.1	2460.7	2595.4	4179	3830	5263	4507	642	559	9930.2	8544.6	6714.7	5441.3	9961	9596	10612.7	10761.8
	20	294.1	526	-258.3	-266	739	-4	1117.3	1342.1	-2745	-4253	6352.2	6347.4	3128.3	2642.2	4955	5037	5327	4956	5169	5328	8631.3	10772	4726	5647.8	8796	8585	11297	10117	4272	4119	4560.6	6670.1	3229.7	2413.4	4895	4304	6205	5721	1737	1632	12260.2	9990.6	8165.7	6623.3	11301	12126	12402.7	12621.8
	22	584.5	551	-258	-217.9	976	398	1850.3	1467.1	-2820	-4147	6946.2	5913.4	4130.3	3848.2	6622	5596	6380	5886	6695	7225	10116.3	11032	5078	6312.8	12416	10875	13477	11647	6620	5913	5941.6	7435.1	3275.7	3886.4	6008	5648	7308	6045	2193	2345	12770.2	11700.6	9409.7	8086.3	15951	13826	15842.7	14431.8
	24	806.5	676	-179.8	-329.7	1109	989	1911.3	2072.1	-2882	-4181	7561.2	7477.4	4740.3	5078.2	7724	5952	7639	6760	8415	7805	11756.3	11582	5790	6436.8	12856	12865	14387	14147	6350	7603	6735.6	6898.1	4148.7	4400.4	7937	7107	7297	6714	2791	3120	16230.2	12860.6	11359.7	8611.3	16461	16316	16412.7	16061.8
	26	595.5	588	-240.3	-168.8	1679	995	2161.3	2250.1	-2174	-4139	8568.2	8090.4	5478.3	4989.2	9154	6627	7711	7364	9105	8205	11436.3	13372	7227	7998.8	15586	13425	17477	14477	8550	9013	7019.6	8666.1	4838.7	4435.4	9037	8859	9153	8378	3792	3931	17560.2	13900.6	12639.7	10585.3	20681	19046	19002.7	19041.8
	28	789.5	770	-31.9	-264.7	1696	1456	2564.3	1267.1	-2426	-3592	9022.2	9653.4	6208.3	5620.2	9364	8037	8308	7556	9795	8435	12336.3	14912	8410	9990.8	18176	16355	18177	15817	11090	10043	6787.6	9977.1	5540.7	4642.4	10067	9719	9993	8967	5079	5585	18790.2	15740.6	12749.7	12315.3	22761	22656	18832.7	18591.8
	30	704.5	723	13.6	-372.4	2112	1288	1954.3	1649.1	-2257	-4012	9302.2	10523.4	6432.3	5622.2	10724	9577	9519	9265	10695	9565	14856.3	15382	9105	10110.8	17986	18835	18587	17197	12000	10783	7532.6	9657.1	5877.7	5302.4	12247	9989	10793	10037	5276	5042	20430.2	16610.6	15539.7	14235.3	23631	22386	20652.7	20601.8
	32	829.5	549	-213.7	-83.7	1835	1461	2767.3	1462.1	-2439	-4153	10844.2	10093.4	7569.3	6563.2	11944	10137	10129	10015	12175	10695	15536.3	16992	10025	10860.8	20756	18925	19157	16977	13360	13653	9311.6	10797.1	6907.7	5598.4	13097	11909	11293	11167	6082	6861	20620.2	17440.6	17269.7	14445.3	25571	24086	22922.7	22031.8
	34	1054.5	828	-91.3	108.9	2265	1914	2335.3	2339.1	-2180	-3881	11434.2	11373.4	8159.3	5982.2	13644	11687	11449	10275	11675	12325	15866.3	17772	10625	10970.8	21876	20015	20347	18547	13910	12843	8869.6	10947.1	6255.7	6319.4	14057	13769	11603	12217	7814	7191	21360.2	19650.6	18109.7	15765.3	28501	24656	21632.7	23201.8
	36	928.5	1085	6.9	35.2	2318	2236	2325.3	1936.1	-2143	-3977	11174.2	11563.4	9009.3	7611.2	14124	12247	11459	10775	13365	12495	15796.3	17752	10775	12520.8	23386	22145	21127	18737	15970	14403	9711.6	11127.1	6829.7	7121.4	14867	14659	11763	11397	7894	8291	21910.2	21300.6	18369.7	15745.3	28061	25726	23272.7	23531.8
	38	679.5	714	-66.1	-126.1	2382	2030	2623.3	2191.1	-1878	-3681	12334.2	12853.4	9737.3	8764.2	14064	11797	11619	11465	13975	13255	17726.3	17512	11635	13130.8	23156	22925	21057	21177	16310	14363	10641.6	13437.1	7915.7	7487.4	16107	15429	12713	12597	8334	9031	24620.2	21970.6	19689.7	18005.3	29601	25886	25502.7	24971.8
	40	912.5	597	-263.3	-113.5	3300	2884	2405.3	2312.1	-1895	-3363	12934.2	12313.4	9134.3	8289.2	13714	12857	13249	12525	14335	14425	18526.3	17762	12005	12000.8	25956	24355	21667	20737	17240	16293	9861.6	13347.1	8263.7	8300.4	17187	15859	13703	12097	9284	9901	24610.2	21960.6	21519.7	18575.3	29501	27786	25722.7	24931.8
	42	1152.5	517	-84.6	-150.2	3243	2852	2672.3	1876.1	-2254	-3491	13354.2	11803.4	9174.3	8576.2	15744	14537	14629	13385	14065	15045	17586.3	18102	13015	13130.8	25846	25165	22137	20997	17040	17963	12511.6	12997.1	8042.7	9397.4	18627	17019	12403	12677	10694	11291	24350.2	24420.6	21699.7	19275.3	29821	29716	25572.7	26281.8
	44	793.5	965	16.3	32.6	3286	3262	3069.3	2348.1	-1959	-3670	13904.2	12863.4	9967.3	7889.2	16274	15177	14289	13675	14765	13675	18386.3	18802	13495	13110.8	26566	25545	22277	21387	17180	16933	12451.6	14207.1	8988.7	9508.4	19977	17959	13873	13667	10044	11941	28220.2	23480.6	22809.7	21305.3	31651	28666	26252.7	27391.8
	46	1140.5	818	47.8	-62.8	3944	3488	2703.3	2595.1	-2199	-3501	14814.2	12773.4	10207.3	8805.2	17694	15367	13839	14965	15015	13825	18946.3	20132	12795	14900.8	28456	24725	22467	20167	17890	17283	12321.6	13227.1	10289.7	9371.4	20437	18079	14643	14007	12254	12561	28100.2	25460.6	22719.7	20035.3	30621	30146	28012.7	27821.8
	48	993.5	620	55.2	31	3221	2538	3240.3	2812.1	-2073	-3661	14874.2	13903.4	10427.3	9695.2	17314	14757	15339	13885	14465	15335	19486.3	18042	13465	14850.8	27426	27015	23267	22167	19410	17853	11821.6	14247.1	10569.7	9938.4	19877	18689	15133	14357	12184	13841	27910.2	24840.6	21059.7	20915.3	29831	28776	25912.7	28741.8
	50	1030.5	930	68.7	-69.1	3361	3253	2781.3	2351.1	-1876	-3548	15084.2	13133.4	10187.3	9365.2	18174	16187	16109	14545	13325	14695	18666.3	19022	12005	14720.8	29066	27195	24327	21637	19620	17553	13031.6	15297.1	11379.7	9798.4	20647	19979	15793	14787	12224	13361	28230.2	25520.6	22929.7	22025.3	30221	27686	28492.7	28951.8
	52	746.5	759	-42.2	63.9	3867	3667	3118.3	2348.1	-2117	-3637	15164.2	13553.4	10657.3	8592.2	20024	16007	15259	15335	13035	15125	18106.3	17692	13805	14650.8	26406	27015	24137	22507	19190	18613	13261.6	14917.1	10929.7	10648.4	20787	19999	15413	14947	12824	13951	27720.2	28020.6	23239.7	21205.3	31531	29436	28762.7	28821.8
	54	1235.5	920	166.4	51.2	3888	3701	2555.3	2479.1	-2398	-3574	14294.2	14053.4	10777.3	9415.2	19624	17177	17789	17195	16315	14505	18166.3	17852	13085	14070.8	27826	27495	24787	23337	18760	20533	13251.6	14727.1	11089.7	11688.4	21267	20409	15533	17287	13454	14101	27650.2	27020.6	24389.7	20725.3	30201	30016	29422.7	31141.8
	56	838.5	713	93.9	6.5	4274	3980	3109.3	2771.1	-1985	-3724	16374.2	13583.4	11147.3	9395.2	20184	18077	18259	15845	16295	15465	17406.3	18602	13485	13960.8	28186	25515	23787	23777	18270	19593	14041.6	14137.1	11449.7	11138.4	21747	20679	15893	17017	13824	13851	28520.2	28400.6	24219.7	22205.3	29341	28126	29142.7	31491.8
	58	1026.5	570	96.4	-114.2	4212	3882	3208.3	2953.1	-2162	-3507	16274.2	15283.4	10527.3	9325.2	17884	18007	17069	16395	15855	16455	17276.3	17902	13715	15140.8	27256	27495	22647	23427	18870	17933	13771.6	14147.1	10869.7	11158.4	21087	20749	15233	15557	13314	14271	28670.2	29980.6	23099.7	21895.3	28191	28356	30762.7	31721.8
	60	919.5	549	-36.2	-238.3	4665	4625	3030.3	2690.1	-1982	-3819	15184.2	14203.4	13417.3	9685.2	17954	17887	19369	18015	15985	15615	16596.3	17852	12765	15530.8	28716	27265	24377	23057	19950	20273	14071.6	15427.1	10909.7	11278.4	21177	20409	17413	16937	14434	15371	30240.2	27750.6	24149.7	23175.3	28641	27396	31672.7	30361.8
	62	548.5	742	-100.4	-216.3	4465	3970	2969.3	2654.1	-2171	-4108	16224.2	14743.4	12077.3	10165.2	19314	17487	18719	17865	15975	15925	18136.3	17762	14385	14890.8	28306	26545	23207	23027	19340	19213	13491.6	15077.1	11289.7	12208.4	20637	19959	17403	16307	13844	16591	29780.2	29610.6	24939.7	22235.3	29201	28746	30912.7	31821.8
	64	873.5	702	48.7	-44.3	3824	4023	3632.3	2909.1	-2185	-3536	15614.2	14553.4	11817.3	10735.2	20034	18037	20009	18305	14995	14735	18246.3	16782	13545	14980.8	27976	26815	24777	23447	20220	19613	14981.6	15187.1	12349.7	11418.4	21307	21199	17473	15877	14724	14781	29790.2	28310.6	23059.7	22435.3	28381	28206	31172.7	30591.8
	66	503.5	590	56.4	16.7	4381	4321	2889.3	2674.1	-2303	-4121	15694.2	16023.4	11747.3	10795.2	19374	18757	20749	19055	15185	14435	17186.3	18032	13965	14220.8	26256	25385	24207	23627	19770	20143	14591.6	14647.1	12639.7	11398.4	19997	20709	17673	18017	14144	14011	30130.2	29280.6	23129.7	22735.3	26431	26736	31192.7	31701.8
	68	574.5	760	-47.5	-10	4173	3734	3049.3	2933.1	-2452	-3970	15954.2	14503.4	11407.3	10125.2	19974	18567	21079	17925	14215	14975	16996.3	17722	14345	14490.8	26746	25145	24717	23857	18770	19643	14301.6	14647.1	12909.7	11908.4	19567	18209	18083	16457	14804	14401	29490.2	28970.6	24479.7	22455.3	25841	26406	32302.7	33601.8
	70	462.5	508	-87	-46.7	4885	4166	3121.3	3013.1	-2595	-4143	15544.2	14383.4	11577.3	10505.2	19374	19147	21959	17855	13465	15365	16426.3	17812	12985	15060.8	26136	24235	24197	23757	18770	19083	14781.6	14747.1	11589.7	11488.4	20317	19229	17523	18047	14764	14861	28680.2	28380.6	23749.7	21505.3	25041	25986	32172.7	31491.8
	72	523.5	812	29.9	72.6	3806	4399	3066.3	2652.1	-2296	-4063	16014.2	15153.4	11807.3	10595.2	20164	19697	21999	19245	14165	14385	17296.3	17822	13795	15110.8	25286	24455	25597	22467	19250	19343	15041.6	14977.1	12279.7	11848.4	19487	19439	19043	17367	15454	14571	29460.2	28070.6	22849.7	22795.3	24511	25836	29972.7	33671.8
	74	293.4	544	-216.2	99.4	3802	4257	2854.3	2652.1	-2640	-3742	14394.2	14763.4	11787.3	10265.2	20444	17777	22649	19415	13765	15435	16646.3	16862	13565	14910.8	25626	22925	25227	23367	18380	19553	14281.6	16987.1	12369.7	12368.4	18917	18179	18073	18247	13294	14781	28360.2	29890.6	22689.7	21985.3	25301	25846	31682.7	31901.8
	76	515.5	614	-283.5	80.5	3952	3898	3496.3	2938.1	-2756	-4078	14594.2	16033.4	10937.3	9855.2	19504	18497	21389	19555	13515	13635	17296.3	17382	14855	15100.8	23686	23795	24537	24377	18220	17923	15161.6	15847.1	12429.7	12538.4	18597	18509	18933	18337	14674	14741	30380.2	28270.6	24309.7	22045.3	24431	23936	31512.7	34071.8
	78	274.8	372	-166.4	-110.5	3431	3850	2636.3	2506.1	-2713	-4065	14674.2	15473.4	10477.3	9585.2	18944	18757	24519	19795	14305	14265	15776.3	16112	15105	14990.8	23046	21675	24517	24447	17970	18833	15081.6	15307.1	12759.7	13378.4	19297	19139	18443	17727	13684	15261	29610.2	29620.6	24299.7	22975.3	24431	25116	31652.7	31581.8
	80	494.5	562	-124.5	4.9	3577	3592	3363.3	2880.1	-2412	-4115	14614.2	14723.4	10787.3	10055.2	18284	17617	24219	19765	13835	14865	15976.3	17362	13725	15300.8	22826	22545	24877	24167	17940	19763	14891.6	14237.1	12589.7	12488.4	19057	17559	17833	16997	14134	14481	30510.2	32760.6	23299.7	23155.3	22371	24046	31982.7	32301.8
	82	480.5	529	-59.2	-116.4	3172	3630	2474.3	2355.1	-2592	-3978	13704.2	14763.4	10477.3	10505.2	19084	19667	24359	20065	14345	14295	16446.3	16292	14465	15320.8	22926	22055	24987	23827	18230	20463	14651.6	15727.1	11969.7	12188.4	18547	18539	18023	17737	14574	15271	27990.2	29380.6	23769.7	22345.3	23281	24696	29952.7	32321.8
	84	691.5	476	46.7	-137.5	3210	3411	2810.3	2941.1	-3002	-4434	13554.2	14483.4	11467.3	9905.2	19664	19707	24719	21085	13955	14665	16286.3	16232	14655	14340.8	21696	19835	24217	25657	17570	19953	13941.6	15307.1	12409.7	11648.4	17407	17159	17373	18537	14324	14841	29930.2	31030.6	23799.7	23985.3	20611	22386	31712.7	33441.8
	86	615.5	189.5	-300	-205.6	2911	3826	2698.3	2829.1	-2747	-4284	14214.2	14093.4	10297.3	10415.2	17954	19977	25299	21265	14365	15885	16296.3	17052	14505	14520.8	21176	21005	24787	25157	17650	18983	14801.6	14967.1	12419.7	11408.4	16257	17239	18253	17827	14054	13471	29560.2	29010.6	24469.7	23225.3	21901	24676	31542.7	31521.8
	88	492.5	244.4	39.4	-322.1	2781	2931	2579.3	1883.1	-2753	-4238	13844.2	14643.4	10617.3	10455.2	17764	18667	24359	20505	14725	14375	16756.3	16822	14545	13890.8	21566	21195	25237	24227	18270	18093	14731.6	15967.1	12029.7	12568.4	16847	16099	17633	17027	14334	14221	29640.2	30010.6	24539.7	23105.3	21471	23036	30382.7	32211.8
	90	254.4	265.8	-72.8	-234	2849	2860	3206.3	2733.1	-2989	-4084	13664.2	13553.4	10857.3	10555.2	18044	19037	25539	20585	13685	14075	16096.3	15712	14705	14270.8	19166	19325	24027	23257	19060	18253	14831.6	16167.1	11819.7	12218.4	17727	15859	16703	17407	15134	14561	29460.2	29640.6	24149.7	22215.3	21061	22606	30682.7	32331.8
	92	387.5	389	-106.6	-233.1	2482	3116	2703.3	2758.1	-2784	-4423	13884.2	14263.4	11327.3	10525.2	18544	19777	25469	21895	14245	14135	16336.3	17022	13915	15270.8	21356	20845	25397	24337	17370	18913	15821.6	15577.1	12589.7	13418.4	17707	17299	18653	17667	14384	14121	29670.2	29560.6	24759.7	22255.3	19791	22296	30392.7	32551.8
	94	511.5	319.9	-104.3	-179.5	2198	2474	2997.3	2291.1	-2803	-4254	12734.2	14073.4	11367.3	10295.2	17684	18537	25039	20925	14255	14445	16286.3	16722	14475	14280.8	19286	19375	24917	23007	16980	18443	13641.6	16367.1	12129.7	12268.4	14737	16499	18123	17917	14654	16331	30340.2	30120.6	24249.7	22955.3	18501	21176	31862.7	31011.8
	96	530.5	298.3	11.6	-103.1	2322	2596	2741.3	2162.1	-2530	-4468	13274.2	14643.4	11887.3	9735.2	18294	18137	25879	21165	14125	14595	15556.3	17402	15455	13990.8	18616	19565	25467	24157	17720	19013	14011.6	15827.1	11959.7	12188.4	15057	16079	17893	17637	14434	14251	29220.2	32750.6	24339.7	22815.3	20791	21256	30482.7	31741.8
	98	369.1	215.4	-94.2	-238.2	1218	2318	2390.3	2095.1	-2587	-4388	12824.2	14483.4	11807.3	10205.2	17234	18407	27029	21435	14945	14465	16336.3	17062	15805	14990.8	19036	19005	25077	24947	17220	17883	13741.6	15507.1	12469.7	11708.4	14927	15849	18643	18837	14454	14171	30170.2	31380.6	24949.7	24085.3	18321	20686	31152.7	32481.8
	100	375.1	105.2	86.4	-212.3	1626	1784	2409.3	2163.1	-2807	-4353	13574.2	13903.4	10387.3	10525.2	16964	17717	26069	21715	14545	14855	16706.3	17552	14035	14920.8	17956	19025	25337	23857	17570	18713	14541.6	15107.1	13479.7	12588.4	14167	15349	18053	17367	13974	14291	30820.2	30480.6	23949.7	23355.3	18231	21186	30702.7	32381.8
	102	289.1	216.9	-229.9	-167.8	1402	1646	3094.3	2342.1	-3284	-4437	13834.2	14313.4	11457.3	10615.2	17004	18547	25269	22225	14855	15185	15446.3	17462	14485	15000.8	17946	18675	25377	23837	18670	18413	14971.6	16447.1	12609.7	11628.4	14587	15159	18293	18107	13414	13081	29990.2	30370.6	24409.7	24635.3	19011	20376	30702.7	32381.8
	104	218.8	-108.9	-288.9	-19.5	862	1304	2819.3	2111.1	-2938	-4544	12854.2	15733.4	11217.3	10665.2	15634	16787	26529	20315	13875	13775	15946.3	15972	15295	15720.8	17236	18455	25537	24397	18170	17763	15261.6	16527.1	11869.7	12018.4	14267	13959	17713	18067	14814	13461	30520.2	31190.6	24089.7	22895.3	17741	19526	31402.7	31721.8
	106	256.6	312.7	-19.3	-100.3	1384	1606	2534.3	1907.1	-3023	-4497	11514.2	14343.4	11357.3	9615.2	16074	17157	26609	21455	14795	14285	15446.3	16682	14245	15590.8	17236	18985	24267	22797	18740	18203	14961.6	15147.1	11609.7	12368.4	13697	15029	17733	17937	13964	12851	31170.2	30140.6	24049.7	23305.3	18141	18476	31502.7	31291.8
	108	291.1	314.1	-191.5	-160.3	385	1493	2515.3	1958.1	-2947	-4500	12114.2	14143.4	11417.3	10415.2	16204	16837	26709	21175	15095	14275	15436.3	16152	15425	16250.8	15316	18755	24927	23727	18470	17823	14771.6	15137.1	12229.7	12248.4	14307	14229	17933	17787	13894	13401	30620.2	31780.6	23809.7	22605.3	16621	18076	30192.7	30211.8
	110	134.4	65.4	-108.6	-189.1	680	1120	2488.3	2216.1	-3091	-4464	13544.2	14153.4	11127.3	10805.2	15274	16517	26109	22795	16835	13765	15566.3	15442	13955	15890.8	15346	17495	25007	23567	18930	17233	13761.6	14727.1	12599.7	12788.4	13157	13839	17553	18047	15214	14161	30790.2	29660.6	23819.7	23715.3	17291	17766	30972.7	31261.8
	112	315.7	151.1	-380.6	131.8	369	1389	2120.3	1777.1	-2687	-4391	12434.2	15903.4	12197.3	12045.2	15954	16577	26199	23805	16325	12235	15286.3	16082	15245	15690.8	15766	16855	24317	24617	18100	18543	15941.6	14117.1	11949.7	12158.4	12547	13959	18693	18017	14324	13321	29940.2	31590.6	23829.7	24175.3	16141	18786	31682.7	31481.8
	114	110.4	206.3	-30.2	-195.1	319	937	2413.3	1888.1	-2902	-4446	12184.2	14413.4	13147.3	11105.2	17074	16207	27189	21915	15965	14055	15826.3	16162	15845	14450.8	15866	16885	23037	24207	19330	19073	14981.6	15817.1	12489.7	12418.4	12787	13869	16803	17777	12654	14931	31680.2	31460.6	24789.7	22735.3	15561	18876	30392.7	31731.8
	116	53	170.8	-92.1	-224.3	93	347	1984.3	1969.1	-3081	-4201	13224.2	14593.4	12287.3	11245.2	16034	15467	26129	22715	14485	14265	16136.3	17152	15265	15130.8	15136	15755	24377	23517	19000	19463	14531.6	16487.1	12519.7	12458.4	12557	12769	17153	18257	14034	13711	30230.2	31300.6	24969.7	22325.3	15681	17136	30722.7	31251.8
	118	-21.1	14.4	-229.6	-88	117	780	2290.3	1828.1	-2948	-4631.3	11924.2	14193.4	12087.3	10465.2	15124	16037	26929	22295	16005	15605	16006.3	16622	15555	14360.8	15256	15945	24657	23557	19160	18663	16211.6	16367.1	12279.7	12888.4	12347	12269	18003	18627	14734	13311	30310.2	30620.6	24099.7	23515.3	15421	16096	31382.7	31131.8
	120	10.6	-63.8	-316.7	-139.5	-119	883	1911.3	2134.1	-2816	-4710.4	11704.2	14633.4	11307.3	10395.2	14864	15927	27169	21955	16065	14725	15106.3	16782	14645	15530.8	14666	15745	24367	24447	18270	19203	15771.6	15077.1	12739.7	12678.4	13257	11889	16643	17557	12554	14671	30750.2	32880.6	25059.7	23215.3	14901	16356	31092.7	32071.8
[truncated: 8 more columns]

## Sheet: Fig. 2F
	Experiment: Neutrophils were isolated from murine blood and infected with S. Typhi Ty2, S. Paratyphi C (SPC) ATCC 13428, SPC fepE, or SPC fepE tviB-vexE at an MOI of 10. ROS production was monitored by chemiluminescence for 2 hours, with measurements taken every two minutes. Salmonella was opsonized with normal murine serum. Neutrophils were collected from different mice (n = 5), and each sample …
	ROS (RLU)	Mock (n=5)	S. Typhi Ty2 (n=5)	S. Paratyphi C 13428 wild-type (n=5)	S. Paratyphi C 13428 fepE (n=5)	S. Paratyphi C 13428 fepE tviB-vexE (n=5)
		912.5	12934.2	18526.3	9861.6	24610.2
		597	12313.4	17762	13347.1	21960.6
		-263.3	9134.3	12005	8263.7	21519.7
		-113.5	8289.2	12000.8	8300.4	18575.3
		3300	13714	25956	17187	29501
		2884	12857	24355	15859	27786
		2405.3	13249	21667	13703	25722.7
		2312.1	12525	20737	12097	24931.8
		-1895	14335	17240	9284	24418
		-3363	14425	16293	9901	23861
	Average	677.61	12377.6	18654.2	11780.4	24288.6

## Sheet: Fig.3A
	Experiment: C57BL/6 mice were inoculated intraperitoneally with 2 × 10^4 CFU of S. Paratyphi C WT, fepE, or fepE tviB-vexE. Bacterial colonization in the liver was quantified at 2, 7, and 21 days post-infection.
	Log10 CFU/g tissue in liver: female mice
	2 days post infection
	SPC 13428 Wild-type (n=8)	SPC 13428 fepE (n=8)	SPC 13428 fepE tviB-vexE (n=7)
	4.05168	3.18046	2.76411
	3.88528	3.78365	1.6517
	2.91483	3.06215	1.91542
	3.02555	3.23798	2.10421
	3.90367	3.61283	1.46852
	3.43798	3.44165	1.73755
	3.70866	3.87069	1.92445
	2.03779	1.47366
	7 days post infection
	SPC 13428 Wild-type (n=4)	SPC 13428 fepE (n=4)	SPC 13428 fepE tviB-vexE (n=4)
	4.92463	4.1831	4.17555
	4.70288	3.84847	4.55308
	5.54201	4.64265	4.3754
	4.0606	3.87133	3.06279
	21 days post infection
	SPC 13428 Wild-type (n=4)	SPC 13428 fepE (n=4)	SPC 13428 fepE tviB-vexE (n=4)
	2.69897	1.84013	2.52409
	2.31234	2.31538	3.39211
	4.03476	2.43771	2.7796
	2.67675	2.46218	2.5841

[truncated: 20 more sheets: Fig. 3B, Fig.3C, Fig.3D, Fig.3E, Fig. 4B, Fig. 4C, Fig. 4D, Fig. 4F, Fig. 4G, Fig. S1A, Fig. S1B, Fig. S1C, Fig. S2A, Fig. S2C-D, Fig. S2E, Fig. S3A, Fig. S3B, Fig. S3D, Fig. S3E, Fig. S3F]
